# Supplementary material for: Fibroblasts from idiopathic Parkinson’s disease exhibit deficiency of lysosomal glucocerebrosidase activity associated with reduced levels of the trafficking receptor LIMP2
Source: Mol Brain. 2021 Jan 19;14:16. doi: 10.1186/s13041-020-00712-3 (PMC7816505; doi:10.1186/s13041-020-00712-3)
Supplement: Supplementary file 2 — Additional file 2. Information on processed data used to generate all figures in this study. [file 13041_2020_712_MOESM2_ESM.xlsx]

## Sheet: Figure 1
Figure 1A	Lysosomal GCase activity in HS, PD and gPD-GBA N370S fibroblasts
	Cell ID	GCase activity (nmol/hr/mg protein)
HS	ND34769	171.175
	ND34791	367.281
	ND35046	306.745
	ND36091	452.252
	AG11743	378.887
	AG06959	276.74
	AG04061	303.475
	AG13220	397.079
	AG04355	307.904
	AG11489	522.896
	AG07141	87.7416
	AG05265	292.097
	AG06241	411.964
	AG06281	287.395
PD	AG20439	255.505
	AG20445	289.71
	ND30159	357.529
	ND35302	283.288
	ND35976	246.953
	ND39538	328.55
	ND39999	424.078
	ND34106	281.352
	ND29541	326.353
	ND39528	358.802
	ND39183	215.663
	ND32462	171.039
	ND39955	205.992
	ND31508	155.69
	ND32157	151.636
	ND32697	157.951
	ND34265	164.18
	ND38528	142.856
	ND34854	111.161
	ND37609	113.788
	AG08395	121.702
	nd29494	285.277
	nd33424	172.367
	ND38020	178.273
	ND38865	227.269
	nd38791	190.397
	nd39450	121.131
	ND39510	215.763
	nd39957	182.371
	nd41125	171.784
	nd40260	134.748
gPD-GBA N370S	ND29756	166.397
	ND34982	191.739
	ND34263	28.3539
	ND35843	119.87
	ND31630	152.408
	ND37180	109.527
Figure 1B	GBA transcript
	Cell ID	GBA transcript (normalized to GAPDH)
HS	AG06281	0.564849
	ND35046	1.03637
	AG04355	1.34863
	AG06959	1.10965
	AG07141	0.933424
	AG13220	0.761947
	AG06241	1.03935
	ND36091	1.29851
	AG04061	1.28613
	AG11489	0.943763
	AG06010	1.25838
	ND34769	0.686884
	AG11743	0.970646
	ND34791	1.17187
PD	ND37609	0.572548
	ND38791	0.927267
	ND39510	0.951039
	ND39955	0.85969
	ND40260	1.31515
	ND38865	0.815637
	ND29494	0.736286
	ND34265	0.443049
	ND39450	0.626716
	ND41125	0.994324
	ND34854	1.30268
	ND31508	0.883757
	ND32157	0.77074
	ND38020	0.919144
	AG08395	1.46442
	ND39957	0.73397
	ND38528	0.497892
	ND32462	0.326797
	ND39538	0.833925
	ND30159	0.88644
	ND39183	1.59523
	ND35976	0.974144
	ND35302	0.887511
	ND32697	0.647332
	AG20445	1.22927
	AG20439	0.52605
	ND39999	0.240881
	ND29541	0.592251
gPD-GBA N370S	ND34982	1.21986
	ND29756	0.933164
	ND31630	0.886776
	ND34263	0.916368
	ND37180	0.77453
	ND35843	0.910699
Figure 1C	GBA protein
	Cell ID	GBA protein (fold change compared to HS mean)
HS	ND34769	0.216679
	ND34791	1.22087
	ND35046	1.17079
	AG07141	0.546969
	AG05265	1.73608
	ND36091	0.716951
	AG11489	1.93472
	AG11743	0.595213
	AG06959	0.47007
	AG13220	0.126495
	AG06010	0.626055
	AG04061	1.48165
	AG06281	1.7658
PD	ND34854	2.33595
	ND37609	1.71551
	ND38528	3.17462
	ND39955	1.06774
	ND31508	1.12599
	ND29541	1.81518
	ND35302	1.22822
	ND35976	2.12986
	ND32157	1.7447
	ND32462	1.00304
	ND32697	0.805208
	ND34265	0.887109
	AG08395	0.931139
	ND39538	0.928422
	ND39999	0.637267
	ND29494	3.31745
	ND33424	2.36341
	ND38020	3.13147
	ND38865	2.8713
	ND30159	1.59848
	ND34106	1.29291
	ND38791	1.03871
	ND39450	0.879966
	ND39510	0.868393
	ND39957	1.3777
	ND41125	3.03332
	AG20439	0.917785
	AG20445	1.25921
	ND39813	0.599027
gPD-GBA N370S	ND35843	1.01743
	ND37180	1.51073
	ND31630	0.427103
	ND29756	0.379073
	ND34263	0.346406
	ND34982	0.576878

## Sheet: Figure 2
Figure 2B	PGRN protein
	Cell ID	PGRN protein (fold change compared to HS mean)
HS	ND34791	0.927431
	ND35046	1.07257
	AG07141	0.562941
	AG05265	1.43706
	AG11489	1.62827
	AG11743	0.82698
	AG06959	0.544754
	AG06010	0.81824
	AG04061	1.33559
	AG06281	0.846169
PD	ND34854	2.56561
	ND37609	1.558
	ND38528	2.67483
	ND39955	0.849884
	ND31508	2.24627
	ND29541	2.72636
	ND35302	1.60129
	ND35976	1.89693
	ND32157	1.74489
	ND32462	1.07087
	ND32697	1.00446
	ND34265	1.61924
	AG08395	1.76697
	ND39538	1.48734
	ND39999	0.736671
	ND29494	2.18244
	ND33424	1.31588
	ND38020	1.91188
	ND38865	2.20648
	ND30159	1.94901
	ND34106	0.815241
	ND38791	1.23941
	ND39450	0.807786
	ND39510	0.990112
	ND39957	1.28286
	ND41125	1.99113
	AG20439	0.459351
	AG20445	0.766315
	nd39813	0.62564
gPD-GBA N370S	ND35843	0.421915
	ND37180	1.14471
	ND31630	0.377281
	ND29756	0.464664
	ND34263	0.768884
	ND34982	1.22031
Figure 2C	LIMP2 transcript
	Cell ID	LIMP2 transcript (normalized to GAPDH)
HS	AG06281	0.99461
	ND35046	1.07817
	AG04355	1.04486
	AG06959	0.936761
	AG07141	1.17639
	AG13220	0.936164
	AG06241	1.26186
	ND36091	1.06078
	AG04061	1.09753
	AG11489	1.10759
	AG06010	1.00986
	ND34769	0.940409
	AG11743	0.913845
	ND34791	0.59518
PD	ND37609	0.477233
	ND38791	1.01388
	ND39510	0.791488
	ND39955	0.818957
	ND40260	1.0457
	ND38865	1.02987
	ND29494	0.665034
	ND34265	0.479225
	ND39450	0.647613
	ND41125	1.09748
	ND34854	0.905397
	ND31508	0.558324
	ND32157	0.895617
	ND38020	0.829227
	AG08395	0.792862
	ND39957	0.750257
	ND38528	0.449369
	ND32462	0.458933
	ND39538	0.902609
	ND30159	1.14093
	ND39183	1.31917
	ND35976	1.03178
	ND35302	0.747653
	ND32697	0.663895
	AG20445	0.867583
	AG20439	0.629175
	ND39999	0.721002
	ND29541	0.740131
gPD-GBA N370S	ND34982	1.0766
	ND29756	0.842247
	ND31630	1.07582
	ND34263	1.24454
	ND37180	0.774714
	ND35843	0.978708
Figure 2D	LIMP2 protein
	Cell ID	LIMP2 (pg/ml)
HS	ND34769	1826.06
	ND34791	1661.52
	ND35046	1465.15
	ND36091	1737.88
	AG11743	1843.33
	AG06959	3333.94
	AG04061	3267.27
	AG13220	2273.03
	AG04355	3437.88
	AG11489	1680.3
	AG07141	1029.12
	AG05265	1812.45
	AG06241	2350
PD	AG20439	1233.64
	AG20445	1330
	ND30159	1580.91
	ND35302	1388.48
	ND35976	1332.45
	ND39538	1661.67
	ND39999	2248.33
	ND34106	808.137
	ND29541	2085.76
	ND39528
	ND39183	1190.29
	ND32462	1066.97
	ND39955	1479.71
	ND32697	1467.16
	ND34265	1226.57
	ND29494	1156.57
	ND33424	800.686
	ND38020	1159.71
	ND38865	775.588
	ND38791	702.255
	ND39510	1229.9
	ND39957	695
	ND41125	751.078
	ND40260	682.451
gPD-GBA N370S	ND29756	1366.67
	ND34982	1242.42
	ND34263	1520.61
	ND35843	1096.97
	ND31630	2339.7
	ND37180	1301.82
Figure 2E	Post ER/ ER ratio of GBA protein
	Cell ID	Post ER/ ER ratio of GBA
HS	AG07141	1.05962
	AG05265	1.90951
	AG11489	1.57118
	AG13220	1.84806
	AG06010	0.432047
	AG06281	1.9265
	ND34791	1.5915
PD	ND29541	1.29212
	ND35302	0.98436
	ND34854	0.943678
	ND37609	1.1256
	ND38528	0.966584
	ND39538	1.40007
	ND39955	0.621904
	ND31508	0.858477
	ND32157	0.780794
	ND39999	0.867248
	ND30159	0.938445
	ND32462	0.90868
	ND32697	1.06349
	ND34265	0.730296
	ND34106	0.84185
	AG20439	1.185
	AG08395	1.3104
	ND29494	1.27721
	ND33424	0.972855
	AG20445	0.719031
	ND39183	0.423825
	ND38865	0.300745
	ND38791	0.505244
	ND39450	0.334852
	ND41125	0.552834
gPD-GBA N370S	ND37180	0.639296
	ND31630	1.06584
	ND29756	0.688415
Figure 2F	Correlation between LIMP2 and GBA
	Cell ID	GCase activity (nmol/hr/mg protein)	LIMP2 (pg/ml)
HS	ND34769	171.175	1826.06
	ND34791	367.281	1661.52
	ND35046	306.745	1465.15
	ND36091	452.252	1737.88
	AG11743	378.887	1843.33
	AG06959	276.74	3333.94
	AG04061	303.475	3267.27
	AG13220	397.079	2273.03
	AG04355	307.904	3437.88
	AG11489	522.896	1680.3
	AG07141	87.7416	1029.12
	AG05265	292.097	1812.45
	AG06241	411.964	2350
PD	AG20439	255.505	1233.64
	AG20445	289.71	1330
	ND30159	357.529	1580.91
	ND35302	283.288	1388.48
	ND35976	246.953	1332.45
	ND39538	328.55	1661.67
	ND39999	424.078	2248.33
	ND34106	281.352	808.137
	ND29541	326.353	2085.76
	ND39183	215.663	1190.29
	ND32462	171.039	1066.97
	ND39955	205.992	1479.71
	ND31508	155.69	1467.16
	ND32157	151.636	1226.57
	nd29494	285.277	1156.57
	nd33424	172.367	800.686
	ND38020	178.273	1159.71
	ND38865	227.269	775.588
	nd38791	190.397	702.255
	ND39510	215.763	1229.9
	nd39957	182.371	695
	nd41125	171.784	751.078
	nd40260	134.748	682.451
gPD-GBA N370S	ND29756	166.397	1366.67
	ND34982	191.739	1520.61
	ND34263	28.3539	1242.42
	ND35843	119.87	1096.97
	ND31630	152.408	2339.7
	ND37180	109.527	1301.82

## Sheet: Suppl. Fig. 1
Supplementary Figure 1B	LAMP1 protein
	Cell ID	LAMP1 protein (fold change relativeto HS mean)
HS	ND34769	1.53144
	ND34791	1.34304
	ND35046	0.391246
	AG07141	1.54341
	AG05265	1.15705
	ND36091	0.29954
	AG11489	0.725205
	AG11743	1.88549
	AG06959	0.389305
	AG13220	0.64343
	AG06010	0.69214
	AG04061	1.90117
	AG06281	0.763263
PD	ND34854	0.680444
	ND37609	0.99088
	ND38528	0.811067
	ND39955	1.32953
	ND31508	0.650176
	ND29541	0.909775
	ND35302	0.897585
	ND35976	1.11837
	ND32157	0.869581
	ND32462	0.458218
	ND34265	3.40238
	AG08395	3.25998
	ND39538	2.93117
	ND39999	1.04701
	ND29494	1.27689
	ND33424	2.2039
	ND38020	1.41553
	ND38865	1.29604
	ND30159	0.694204
	ND34106	0.250545
	ND38791	0.675084
	ND39450	0.285781
	ND39510	0.273688
	ND39957	1.84778
	ND41125	1.46521
	AG20439	0.736508
	AG20445	0.772603
	ND39813	0.209714
gPD-GBA N370S	ND35843	0.922872
	ND37180	2.11899
	ND34263	0.396592
	ND34982	0.231546
	ND31630	0.238573
	ND29756	0.413709

## Sheet: Suppl. Fig. 2
Supplementary Figure 1B	Correlation analysis: GCase activity and age of disease onset
	Cell ID	GCase activity (nmol/hr/mg protein)	Age of onset (years)
PD	ND30159	357.529	72
	ND35302	283.288	58
	ND35976	246.953	59
	ND39538	328.55	61
	ND39999	424.078	41
	ND34106	281.352	59
	ND29541	326.353	50
	ND39528	358.802	56
	ND39183	215.663	54
	ND32462	171.039	74
	ND39955	205.99	50
	ND31508	155.69	54
	ND32157	151.64	42
	ND32697	157.951	55
	ND34265	164.18	55
	ND38528	142.856	61
	ND34854	111.161	65
	ND37609	113.788	62
	ND29494	285.28	77
	ND33424	172.37	47
	ND38865	227.27	45
	ND38791	190.4	49
	ND39450	121.13	65
	ND39510	215.76	50
	ND40260	134.75	73
gPD-GBA N370S	ND34982	191.739	72
	ND34263	28.3539	40
	ND35843	119.87	53
	ND31630	152.408	63
	ND37180	109.527	74
Supplementary Figure 2B	Correlation analysis: GCase activity and duration of the disease
	Cell ID	GCase activity (nmol/hr/mg protein)	Disease duration (years)
PD	ND30159	357.529	4
	ND35302	283.288	11
	ND35976	246.953	4
	ND39538	328.55	11
	ND39999	424.078	22
	ND34106	281.352	6
	ND29541	326.353	15
	ND39528	358.802	11
	ND39183	215.663	16
	ND32462	171.039	1
	ND39955	205.99	5
	ND31508	155.69	17
	ND32157	151.64	10
	ND32697	157.951	3
	ND34265	164.18	7
	ND38528	142.856	4
	ND34854	111.161	3
	ND37609	113.788	6
	ND29494	285.28	3
	ND33424	172.37	10
	ND38865	227.27	6
	ND38791	190.4	20
	ND39450	121.13	7
	ND39510	215.76	19
	ND40260	134.75	5
gPD-GBA N370S	ND34982	191.739	10
	ND34263	28.3539	25
	ND35843	119.87	8
	ND31630	152.408	6
	ND37180	109.527	6

## Sheet: Suppl. Fig. 3
.
Supplementary Figure 3A	GRN transcript
	Cell ID	GRN transcript (normalized to GAPDH)
	AG06281	1.79987
	AG05265	0.677821
	ND35046	0.410452
	AG04355	1.42854
	AG06959	0.904908
	AG13220	1.06432
	ND36091	1.27262
	AG04061	1.17463
	AG11489	1.17395
	AG06010	1.39835
	ND34769	1.09381
	AG11743	1.28606
	ND34791	0.368662
	ND37609	0.312556
	ND38791	0.905821
	ND39510	0.659562
	ND39955	0.15725
	ND40260	0.890605
	ND34265	0.575218
	ND41125	0.458702
	ND34854	0.969006
	ND31508	0.549134
	ND32157	0.18119
	ND38020	1.00119
	AG08395	1.30483
	ND39957	0.663363
	ND38528	0.388845
	ND32462	0.491941
	ND39538	1.15452
	ND30159	1.3261
	ND35976	0.68308
	ND32697	0.881353
	AG20445	0.69612
	AG20439	0.570387
	ND39999	0.772216
	ND29541	0.970757
	ND34982	1.32699
	ND29756	0.774189
	ND31630	0.26731
	ND34263	0.895649
	ND37180	0.840468
	ND35843	0.815944

## Sheet: Suppl Fig. 4
Supplementary Figure 4	SNP genotype correlation with GCase activity and LIMP2 level
rs6825004	Cell ID	Genotype	GCase activity (nmol/hr/mg protein)	LIMP2 (pg/ml)
PD	AG20439	CG	255.505	1233.64
	AG20445	CG	289.71	1330
	ND39183	CC	215.663	1190.29
	AG08395	CC	121.702
	ND29494	CC	285.277	1156.57
	ND33424	GG	172.367	800.686
	ND38020	CG	178.273	1159.71
	ND38865	CC	227.269	775.588
	ND38791	CC	190.397	702.255
	ND39450	CG	121.131
	ND39510	CC	215.763	1229.9
	ND39957	CG	182.371	695
	ND41125	CC	171.784	751.078
	ND40260	CC	134.748	682.451
gPD-GBA N370S	ND29756	CG	166.397	1366.67
rs6812193	Cell ID	Genotype	GCase activity (nmol/hr/mg protein)	LIMP2 (pg/ml)
PD	AG20439	CT	255.505	1233.64
	AG20445	CT	289.71	1330
	ND39183	CT	215.663	1190.29
	ND33424	CC	172.367	800.686
	ND38020	CT	178.273	1159.71
	ND38865	CC	227.269	775.588
	ND38791	CC	190.397	702.255
	ND39510	CC	215.763	1229.9
	ND39957	CT	182.371	695
	ND41125	CC	171.784	751.078
	ND40260	CC	134.748	682.451
gPD-GBA N370S	ND29756	CT	166.397	1366.67
